# Supplementary material for: Transplanted Erythropoietin-Expressing Mesenchymal Stem Cells Promote Pro-survival Gene Expression and Protect Photoreceptors From Sodium Iodate-Induced Cytotoxicity in a Retinal Degeneration Model
Source: Front Cell Dev Biol. 2021 Apr 27;9:652017. doi: 10.3389/fcell.2021.652017 (PMC8111290; doi:10.3389/fcell.2021.652017)
Supplement: Supplementary Table 1 — After performing a pathway topology analysis with SPIA, significant KEGG pathways in sensory systems, cellular processes, and environmental information processing were tabulated. KEGG, Kyoto Encyclopedia of Genes and Genomes; pGFDR, false discovery rate; pGFWER, Bonferroni adjusted global p-values; NDE, observed number of genes; tA, observed total accumulation; pPERT, perturbations accumulation P value; pG, P value. KEGGLINK provides a web link to KEGG displaying the current dataset in relation to highlighted pathways. [file Table_1.XLSX]

## Sheet: Sham-treated
Pathway map	Name	ID	pSize	NDE	pNDE	tA	pPERT	pG	pGFdr	pGFWER	Status	KEGGLINK
sensory systems	Phototransduction	4744	24	17	5.23875e-09	-0.872774	0.858	9.08872e-08	3.47101e-06	1.83592e-05	Inhibited	http://www.genome.jp/dbget-bin/show_pathway?rno04744+83686+85259+24717+289878+307401+688297+24400+363143+116556+79222+56814+301233+316218+140936+81760+25539+29481
cell growth and death	Necroptosis	4217	123	34	0.00127474	30.2182	0.004	6.72372e-05	0.000970136	0.0135819	Activated	http://www.genome.jp/dbget-bin/show_pathway?rno04217+25625+29260+288264+686326+25326+246097+63879+64044+117279+679906+683206+54287+246240+364867+305896+25124+25125+299331+171091+24701+64035+25176+85333+308909+287362+282817+29153+29154+306962+306970+680322+83533+300985+100360977
signaling pathway	JAK-STAT signaling pathway	4630	113	36	4.22144e-05	-7.70482	0.286	0.000148798	0.00187857	0.0300572	Inhibited	http://www.genome.jp/dbget-bin/show_pathway?rno04630+24577+25233+60664+305828+89829+305896+25124+25125+300772+116689+25326+25177+100360218+117539+171081+24329+24499+24536+25084+25205+25267+288264+298518+304091+310132+362628+501043+686326+58919+64033+24703+24387+60584+25707+24628+25313
signaling pathway	PI3K-Akt signaling pathway	4151	293	71	0.000411607	30.6054	0.073	0.000342922	0.00314865	0.0692703	Activated	http://www.genome.jp/dbget-bin/show_pathway?rno04151+25233+60664+24329+24337+24596+25267+307403+54251+79114+25439+500317+24577+81758+314856+58919+24225+24628+25313+25444+54250+78965+83785+94203+299147+60660+299331+140942+114483+298947+497931+24703+24400+60449+81667+83579+114517+25118+364786+29302+116669+117036+140433+192362+25353+290905+29169+298941+304913+305078+306628+362584+363457+363458+68130…
signaling pathway	MAPK signaling pathway	4010	269	63	0.00207033	18.1306	0.033	0.000723606	0.00609035	0.146168	Activated	http://www.genome.jp/dbget-bin/show_pathway?rno04010+116663+300980+60587+24667+301363+100360982+24703+24680+25482+361568+81663+24329+24337+24596+25267+307403+54251+79114+116600+312668+79240+497961+361715+315994+79255+81647+29513+25233+304530+24471+313022+311743+25112+291005+25402+246097+25663+25625+59086+81809+366957+294924+24472+60460+24516+100361818+171378+293860+116596+170920+24577+117269+5005…
signal molecules	ECM-receptor interaction	4512	74	24	0.000569508	3.54542	0.349	0.00189286	0.0119487	0.382358	Activated	http://www.genome.jp/dbget-bin/show_pathway?rno04512+117036+140433+192362+298941+305078+290905+306628+362584+363457+363458+114489+304913+116669+29169+25353+681309+29302+114517+25460+29364+25216+364786+25118+25406
cell motility	Regulation of actin cytoskeleton	4810	180	37	0.0893724	40.8609	0.003	0.00247314	0.0146933	0.499574	Activated	http://www.genome.jp/dbget-bin/show_pathway?rno04810+315348+365396+29524+305679+140607+81521+290396+366957+306400+25156+296603+24703+60664+309081+25614+83805+114517+25021+25118+29302+308995+309684+364786+25482+361568+81663+24329+25267+79114+24628+25313+25444+54250+25439+287876+308572+500317
signaling pathway	HIF-1 signaling pathway	4066	100	29	0.00125604	9.72073	0.314	0.00348573	0.0180543	0.704118	Activated	http://www.genome.jp/dbget-bin/show_pathway?rno04066+83785+308457+25242+25313+24329+24337+60664+25233+25738+24680+24533+289950+25058+25059+24383+24189+24333+292138+24644+64678+54251+24617+116510+24451+297604+29260+24499+25125+500526
signaling pathway	NF-kappa B signaling pathway	4064	91	22	0.0385282	19.9937	0.021	0.0065695	0.0300739	1	Activated	http://www.genome.jp/dbget-bin/show_pathway?rno04064+300177+301059+25663+25625+297604+100360982+498666+500910+25738+315120+688292+683206+29260+317546+364867+81515+367901+117279+63879+494338+25464+266806
signaling pathway	Sphingolipid signaling pathway	4071	114	26	0.0503721	26.6201	0.019	0.00761027	0.0320266	1	Activated	http://www.genome.jp/dbget-bin/show_pathway?rno04071+24703+25233+60664+24680+29415+306792+25686+81663+29322+85240+313339+170897+299147+60660+308909+29513+286896+366957+25625+25370+29290+25441+25096+25097+25150+29340
signaling pathway	cGMP-PKG signaling pathway	4022	146	35	0.0128288	13.5641	0.113	0.0109252	0.0441378	1	Activated	http://www.genome.jp/dbget-bin/show_pathway?rno04022+24603+25679+81678+116564+83686+85259+24173+24326+50672+29322+85240+171378+100361818+81518+24703+79255+81647+24212+24213+25390+29600+298947+497931+25233+84420+81743+29340+25176+85333+24176+24925+25686+25370+29290+81663
signal molecules	Neuroactive ligand-receptor interaction	4080	232	40	0.412109	10.2534	0.004	0.0122115	0.0471079	1	Activated	http://www.genome.jp/dbget-bin/show_pathway?rno04080+83567+24536+24831+81812+24412+298521+29665+29695+81779+294807+29415+306792+117097+58949+117264+29597+310444+25370+29290+25360+116677+25439+171044+25555+24326+50672+25706+83518+84007+60448+25432+24173+24176+24925+25103+24232+24324+24241+81648+29190
signaling pathway	Phospholipase D signaling pathway	4072	134	33	0.0102808	16.423	0.169	0.0127796	0.0478051	1	Activated	http://www.genome.jp/dbget-bin/show_pathway?rno04072+24703+25482+361568+25233+60664+24329+25267+361388+25439+500317+25738+24680+25096+25097+29322+85240+298947+497931+116692+500906+84420+50646+81663+192270+246115+64369+170897+24628+25313+25150+25441+294324+306582
cell growth and death	Cellular senescence	4218	156	40	0.00238612	0.737248	0.913	0.0155309	0.0533962	1	Activated	http://www.genome.jp/dbget-bin/show_pathway?rno04218+24577+25163+314856+60664+25233+25482+361568+24703+114483+58919+64033+81758+116651+29513+25112+291005+363924+294800+361857+29153+29154+171378+100361818+25679+81678+679906+59086+81809+25631+303024+24617+24974+309600+309607+368153+414783+414792+25164+25176+85333
signal molecules	Cytokine-cytokine receptor interaction	4060	187	43	0.0133068	4.03466	0.324	0.0277934	0.0887777	1	Activated	http://www.genome.jp/dbget-bin/show_pathway?rno04060+501043+304091+171081+25205+25663+312679+310914+25196+81809+59086+500910+500590+246097+297604+498666+89814+362628+117539+686326+288264+25084+100360218+298518+310132+24499+365395+25707+60584+171056+245920+25625+24596+316256+302965+25341+306247+362417+117029+282832+78965+24932+307403+24536

## Sheet: MSC-treated
Pathway map	Name	ID	pSize	NDE	pNDE	tA	pPERT	pG	pGFdr	pGFWER	Status	KEGGLINK
signal molecules	Cytokine-cytokine receptor interaction	4060	208	85	5.94126e-25	50.0345	5e-06	2.0494e-28	4.1193e-26	4.1193e-26	Activated	http://www.genome.jp/dbget-bin/show_pathway?rno04060+304091+140924+25746+171081+373540+301365+312679+29197+24494+81809+59086+500910+103693341+287034+500598+25572+25069+500318+171369+246097+366518+498666+287437+683163+84349+25385+103694381+361795+25008+362628+117539+360697+116465+294797+308977+690369+25084+25704+652957+25647+689932+171334+100360218+310132+24499+64546+25707+60584+301086+100124593+2…
signaling transduction	NF-kappa B signaling pathway	4064	94	35	9.15936e-10	47.4297	0.025	5.83908e-10	4.69462e-09	1.17365e-07	Activated	http://www.genome.jp/dbget-bin/show_pathway?rno04064+78971+25625+24494+309452+100360982+81736+498666+500910+84349+171369+688292+307366+687813+103689974+297989+364867+301348+81511+60350+25619+170929+29337+25155+81515+367901+313050+499356+117279+494338+362506+25464+25008+103694381+361795+312937
signaling transduction	JAK-STAT signaling pathway	4630	124	39	2.62678e-08	-2.49352	0.88	4.29552e-07	2.33351e-06	8.634e-05	Inhibited	http://www.genome.jp/dbget-bin/show_pathway?rno04630+24577+25513+366508+84607+305896+25124+25125+288774+116689+24514+100360218+116465+117539+140924+171081+171334+24329+24499+25084+25704+25746+288905+294797+304091+308977+310132+360697+362628+652957+689932+690369+24649+58919+64033+25647+60584+64546+25707+25313
signaling transduction	TNF signaling pathway	4668	108	33	6.38791e-07	14.7459	0.251	2.66896e-06	1.33232e-05	0.000536461	Activated	http://www.genome.jp/dbget-bin/show_pathway?rno04668+25625+78971+287398+81736+116596+500131+79255+24253+24516+64044+24770+287562+81780+29538+245920+78965+246097+301365+29146+24494+60584+25008+680611+687813+246208+171045+25464+156767+25513+366508+246240+117279+24508
cell death and growth	Cellular senescence	4218	163	42	3.30374e-06	-17.1116	0.247	1.22557e-05	5.47422e-05	0.0024634	Inhibited	http://www.genome.jp/dbget-bin/show_pathway?rno04218+54355+24577+83617+25513+366508+24605+361568+24356+58919+64033+684111+114494+296344+114212+54237+100364016+25203+81736+29344+298765+29154+100361818+81678+59086+81809+84482+361765+24617+24747+24750+24973+24974+24988+294228+309600+309607+361787+368153+414783+414788+414789+414792
sensory systems	Phototransduction	4744	24	12	9.42606e-06	3.56857	0.649	7.95543e-05	0.000326335	0.0159904	Activated	http://www.genome.jp/dbget-bin/show_pathway?rno04744+83686+24717+289878+307401+688297+24400+363143+680149+301233+316218+81760+25539
cell death and growth	Apoptosis	4210	127	30	0.000413736	-6.91207	0.606	0.00232952	0.00777759	0.468233	Inhibited	http://www.genome.jp/dbget-bin/show_pathway?rno04210+64041+78971+81736+64044+29154+117279+25513+366508+171081+25625+246097+25385+300985+116502+156117+170929+687813+24516+64547+252929+25423+25425+293676+64529+79255+81678+100361468+50669+300218+24605
cell death and growth	Cell cycle	4110	123	28	0.00117096	-67.1162	0.226	0.0024445	0.00792491	0.591345	Inhibited	http://www.genome.jp/dbget-bin/show_pathway?rno04110+291885+29685+312538+316273+313479+304490+360643+54237+171576+25515+312046+296137+114212+360748+64193+315330+63996+59086+81809+100364016+25203+114494+58919+64033+315852+29486+24577+684111
cell death and growth	Necroptosis	4217	127	28	0.00195024	20.8558	0.184	0.00320542	0.0102268	0.644289	Activated	http://www.genome.jp/dbget-bin/show_pathway?rno04217+25625+116465+360697+24514+246097+25385+78971+64044+117279+312937+364594+54287+246240+364867+305896+25124+25125+288774+171091+24701+308909+287362+24494+282817+25166+29154+300985+66021
cell motility	Regulation of actin cytoskeleton	4810	191	36	0.00803876	56.6063	0.054	0.00379495	0.0119185	0.762785	Activated	http://www.genome.jp/dbget-bin/show_pathway?rno04810+54227+64303+315348+308666+29524+140607+81521+116670+25537+81762+363509+366957+60323+361598+25156+25513+366508+361223+24511+25021+25118+25713+296456+308995+309684+311144+499271+83577+25661+24605+361568+303634+24329+25313+79429+60628
signaling transduction	Rap1 signaling pathway	4015	196	40	0.00122993	-7.38571	0.806	0.00784777	0.0235433	1	Inhibited	http://www.genome.jp/dbget-bin/show_pathway?rno04015+171337+295347+307171+25313+78965+79429+114110+24329+307403+366957+54355+361517+64303+366608+252857+361710+24511+25021+308995+309684+85240+25156+292658+362799+305509+84420+25513+366508+24605+361568+315776+155918+499537+286975+81511+445442+114633+114705+25522+307799
signaling transduction	MAPK signaling pathway	4010	277	49	0.00808458	12.8731	0.406	0.0220547	0.0568332	1	Activated	http://www.genome.jp/dbget-bin/show_pathway?rno04010+297682+311406+60587+63995+246781+25385+301363+100360982+309452+81736+171337+295347+24605+361568+170668+114110+140635+24329+307403+116600+140727+682930+114509+79255+304786+24471+60350+246097+25625+59086+81809+24494+366957+287398+25388+24472+60460+24516+100361818+362332+116596+292763+24577+81771+103691134+24225+25313+78965+79429
signaling transduction	HIF-1 signaling pathway	4066	103	24	0.00182342	-6.98845	0.677	0.00950177	0.0276791	1	Inhibited	http://www.genome.jp/dbget-bin/show_pathway?rno04066+25313+24329+25513+366508+66021+29337+24533+24534+289950+25059+25060+25741+65152+24383+24189+24191+24334+24617+24451+81736+116465+360697+24499+25125
signaling transduction	PI3K-Akt signaling pathway	4151	305	55	0.00348555	-20.7231	0.457	0.0118547	0.0330943	1	Inhibited	http://www.genome.jp/dbget-bin/show_pathway?rno04151+25513+366508+114110+140635+24329+307403+691774+24577+25385+64547+58919+81736+103691134+24225+25313+78965+79429+24605+60660+362862+298947+497931+497932+365367+25155+24400+680149+83579+25118+296456+311144+24511+25713+117036+25353+25661+305078+445442+501047+681309+310553+140924+24499+25084+25704+25746+294797+310132+24514+25647+500131+79255+498982+…

## Sheet: MSCEPO-treated
Pathway map	Name	ID	pSize	NDE	pNDE	tA	pPERT	pG	pGFdr	pGFWER	Status	KEGGLINK
signal molecules	Cytokine-cytokine receptor interaction	4060	202	58	1.15472e-06	25.7846	5e-06	1.55181e-10	1.04488e-08	3.13465e-08	Activated	http://www.genome.jp/dbget-bin/show_pathway?rno04060+140590+362629+140924+25746+171081+373540+301365+25466+29197+81809+290300+103693341+287034+500598+500318+366518+89814+361795+25008+362628+294797+308977+25084+25704+25647+689932+100360218+310132+25707+301086+60628+84475+360918+498335+245920+25625+156767+316256+302965+25341+114105+306247+117029+287673+57301+287561+282832+24770+117551+81780+308163+…
sensory systems	Phototransduction	4744	24	17	1.87226e-09	3.82062	0.425	1.74673e-08	7.05678e-07	3.52839e-06	Activated	http://www.genome.jp/dbget-bin/show_pathway?rno04744+83686+85259+24717+289878+307401+688297+24400+363143+680149+56814+301233+316218+140936+81760+25539+29481+307100
cell motility	Regulation of actin cytoskeleton	4810	188	37	0.0704898	69.9791	5e-06	5.58926e-06	0.000125448	0.00112903	Activated	http://www.genome.jp/dbget-bin/show_pathway?rno04810+315348+303073+308666+29524+140607+81521+116670+24669+25537+81762+366957+25156+24703+25513+114517+25118+25713+25724+296456+308995+311144+360606+362800+499271+685004+25661+24605+361568+24329+25267+79114+24628+25266+54250+79429+25439+60628
signaling transduction	PI3K-Akt signaling pathway	4151	303	70	0.000288265	38.1021	0.061	0.000210104	0.00385828	0.0424411	Activated	http://www.genome.jp/dbget-bin/show_pathway?rno04151+25513+114110+24329+24337+25267+366492+79114+25439+691774+24577+58919+24225+24446+24628+25266+296269+54250+59325+78965+79429+24605+361992+117281+363193+60660+114483+298947+497931+24703+365367+25155+114117+24400+680149+83579+114517+25118+296456+311144+360606+685004+25713+25724+362800+117036+140433+25353+25661+304913+305078+362285+363457+445442+68…
signaling pathway	Phospholipase D signaling pathway	4072	138	32	0.0110111	37.5796	0.021	0.00216714	0.0223482	0.437763	Activated	http://www.genome.jp/dbget-bin/show_pathway?rno04072+24703+24605+361568+25513+24329+25267+361388+25439+25652+691774+252857+25096+298947+497931+116692+500906+305509+50646+24653+192270+246115+64369+368088+170897+24628+25266+79429+25316+25155+294324+306582+24179
signaling transduction	cGMP-PKG signaling pathway	4022	150	38	0.0011602	-10.6209	0.204	0.00221269	0.0223482	0.446963	Inhibited	http://www.genome.jp/dbget-bin/show_pathway?rno04022+116670+24669+25679+81678+294961+171115+83686+85259+24326+114493+25537+81762+81666+89823+29748+100361818+499497+81518+25391+24703+362339+500131+79255+24211+24213+25650+29639+29600+246770+298947+497931+29556+29557+305509+29516+83531+307100+24925
signal molecules	ECM-receptor interaction	4512	78	23	0.00126492	5.19069	0.267	0.00303733	0.0248366	0.61354	Activated	http://www.genome.jp/dbget-bin/show_pathway?rno04512+117036+140433+305078+362285+363457+304913+25259+25353+25661+445442+681309+114517+296456+311144+25460+29184+25724+362800+25713+685004+360606+25118+298185
